# Supplementary material for: Antimicrobial Usage and Antimicrobial Resistance in Commensal Escherichia coli from Broiler Farms: A Farm-Level Analysis in West Java, Indonesia
Source: Antibiotics (Basel). 2024 Dec 5;13(12):1181. doi: 10.3390/antibiotics13121181 (PMC11672412; doi:10.3390/antibiotics13121181)
Supplement: Supplementary file 1 [file antibiotics-13-01181-s001.zip]

Archive with 3 entries (3 files):
- File S1 Overview of AMU per cycle per farm.pdf
- File S2 Raw MIC data of the isolated E. coli isolates from the 19 study farms.xlsx
- File S3 A description of the EUVSEC plate that was used for antimicrobial susceptibility testing.pdf
