# Supplementary material for: Antimicrobial Usage and Antimicrobial Resistance in Commensal Escherichia coli from Broiler Farms: A Farm-Level Analysis in West Java, Indonesia
Source: Antibiotics (Basel). 2024 Dec 5;13(12):1181. doi: 10.3390/antibiotics13121181 (PMC11672412; doi:10.3390/antibiotics13121181)
Supplement: Supplementary file 1 [file antibiotics-13-01181-s001.zip › File S2 Raw MIC data of the isolated E. coli isolates from the 19 study farms.xlsx]

## Sheet: Sheet1
n_sample	Farm_n	isolate	MIC_AZI	MIC_CEF	MIC_CEZ	MIC_CIP	MIC_COL	MIC_NAL	MIC_MER	MIC_AMP	MIC_GEN	MIC_SUL	MIC_TET	MIC_TIG	MIC_CHL	MIC_TRI
1	1	E.COLI	16	4	4	8	16	128	0.03	64	1	1024	64	0.25	8	32
2	1	E.COLI	4	4	0.5	1	8	128	0.03	64	1	8	64	0.25	8	2
3	1	E.COLI	8	4	8	8	16	128	4	64	8	1024	64	0.5	8	32
4	1	E.COLI	8	4	1	8	8	128	0.03	64	0.5	8	64	0.25	8	32
5	1	E.COLI	4	4	2	8	4	128	0.03	64	1	8	64	0.5	8	32
6	1	E.COLI	32	0.25	0.5	8	4	128	0.03	64	1	8	64	0.5	8	32
7	1	E.COLI	64	0.25	2	0.25	4	16	0.03	64	1	8	64	0.25	8	32
8	1	E.COLI	16	0.25	2	4	4	4	0.03	64	0.5	128	32	0.25	8	32
9	1	E.COLI	64	4	2	8	16	128	1	64	1	8	64	0.5	8	32
10	1	E.COLI	32	0.25	0.5	0.5	1	4	0.03	64	1	8	64	0.25	8	32
11	1	E.COLI	4	4	4	8	1	128	0.03	64	1	512	64	0.5	8	32
12	1	E.COLI	4	4	2	8	4	128	0.03	64	1	1024	64	0.5	8	32
13	1	E.COLI	4	4	4	8	1	128	0.03	64	1	1024	64	0.5	8	32
14	1	E.COLI	32	4	4	8	1	128	0.03	64	1	1024	64	0.5	8	32
15	1	E.COLI	16	4	8	8	16	128	4	64	8	1024	64	0.25	32	32
16	1	E.COLI	32	4	8	8	8	128	0.25	64	8	1024	64	0.5	8	32
17	1	E.COLI	8	4	2	8	8	128	0.03	64	32	1024	64	0.5	8	32
18	1	E.COLI	8	4	2	8	8	128	0.03	64	8	1024	64	0.5	8	32
19	1	E.COLI	8	0.25	0.5	8	8	128	0.03	64	16	1024	64	0.5	8	32
20	1	E.COLI	16	4	2	8	8	128	0.03	64	1	1024	64	0.25	8	32
21	1	E.COLI	32	0.25	2	8	8	128	0.03	64	4	8	64	0.25	8	0.5
22	1	E.COLI	4	4	0.5	8	16	128	2	64	8	8	64	0.5	8	32
23	1	E.COLI	4	0.25	0.5	0.5	8	8	0.03	64	2	8	64	0.5	8	32
24	1	E.COLI	4	4	0.5	2	8	8	0.06	64	4	8	64	0.25	8	0.5
25	1	E.COLI	8	0.25	1	8	16	128	0.03	64	4	1024	64	0.25	8	32
1	2	E.COLI	8	2	4	0.25	1	128	0.03	64	0.5	8	2	0.25	8	0.5
2	2	E.COLI	8	2	4	0.5	1	128	0.03	64	1	8	2	0.25	8	0.25
3	2	E.COLI	8	4	8	0.25	1	128	0.03	64	0.5	8	2	0.25	8	0.25
4	2	E.COLI	8	2	8	0.25	1	128	0.03	64	0.5	8	2	0.25	8	0.25
5	2	E.COLI	8	2	4	0.25	1	128	0.03	64	0.5	8	2	0.25	8	0.25
6	2	E.COLI	8	2	8	0.25	1	128	0.03	64	0.5	8	2	0.25	8	0.25
7	2	E.COLI	8	0.25	0.5	0.015	1	4	0.03	32	1	1024	2	0.25	8	0.5
8	2	E.COLI	8	0.25	0.5	0.015	1	4	0.03	32	1	1024	2	0.25	16	0.5
9	2	E.COLI	8	0.25	0.5	0.015	1	4	0.03	32	1	1024	2	0.25	8	0.5
10	2	E.COLI	8	0.25	0.5	0.03	1	4	0.03	32	1	1024	2	0.25	8	0.5
11	2	E.COLI	8	1	2	0.25	1	32	0.03	32	1	1024	32	0.25	8	0.5
12	2	E.COLI	2	0.25	0.5	0.25	2	4	0.03	32	2	1024	64	0.25	8	0.25
13	2	E.COLI	4	0.25	0.5	0.25	1	4	0.03	2	1	1024	64	0.25	8	0.25
14	2	E.COLI	4	0.25	0.5	0.25	1	4	0.03	4	1	1024	64	0.25	8	32
15	2	E.COLI	4	0.25	0.5	0.25	1	8	0.03	4	2	1024	64	0.5	8	32
16	2	E.COLI	4	0.25	0.5	0.25	1	4	0.03	2	1	1024	64	0.25	8	32
17	2	E.COLI	2	0.25	0.5	0.25	1	8	0.03	4	2	8	64	0.25	8	0.25
18	2	E.COLI	4	1	1	0.25	2	1	0.03	64	1	8	64	0.25	8	0.25
19	2	E.COLI	2	0.25	0.5	0.25	4	4	0.03	1	2	1024	64	0.25	8	32
20	2	E.COLI	2	0.25	0.5	0.25	1	4	0.03	4	1	1024	64	0.25	8	1
21	2	E.COLI	8	0.25	0.5	0.25	1	64	0.03	64	0.5	8	64	0.5	8	0.25
22	2	E.COLI	8	0.25	0.5	0.25	1	128	0.03	64	1	1024	64	0.5	8	32
23	2	E.COLI	8	0.25	0.5	0.25	1	128	0.03	64	0.5	1024	64	0.5	8	32
24	2	E.COLI	8	0.25	0.5	0.25	1	128	0.03	64	0.5	1024	64	0.25	8	32
25	2	E.COLI	8	0.25	0.5	0.25	1	128	0.03	64	0.5	1024	64	0.25	8	32
1	3	E.COLI	8	0.25	0.5	8	1	128	0.03	4	1	1024	64	0.25	32	32
2	3	E.COLI	16	0.25	0.5	8	2	128	0.03	64	32	1024	64	0.25	128	32
3	3	E.COLI	16	0.25	0.5	8	1	128	0.03	64	0.5	1024	2	0.25	8	32
4	3	E.COLI	8	0.25	0.5	8	2	128	0.03	64	1	1024	2	0.25	32	32
5	3	E.COLI	32	0.25	0.5	8	1	128	0.03	64	1	1024	64	0.25	128	32
6	3	E.COLI	64	0.25	0.5	8	1	128	0.03	4	1	1024	64	0.25	8	32
7	3	E.COLI	64	0.25	0.5	8	1	128	0.03	64	0.5	1024	64	0.25	64	32
8	3	E.COLI	4	0.25	0.5	8	1	128	0.03	64	1	1024	64	0.25	8	32
9	3	E.COLI	4	0.25	0.5	8	1	128	0.03	64	32	1024	2	0.25	32	32
10	3	E.COLI	16	2	4	8	1	128	0.03	64	32	1024	64	0.5	8	32
11	3	E.COLI	32	0.25	0.5	8	1	128	0.03	64	32	1024	64	0.25	128	32
12	3	E.COLI	32	0.25	0.5	8	2	128	0.03	64	32	1024	64	0.25	128	32
13	3	E.COLI	8	0.25	0.5	8	1	128	0.03	64	1	1024	64	0.5	16	32
14	3	E.COLI	4	4	4	8	1	128	0.03	64	32	1024	64	0.25	8	32
15	3	E.COLI	64	0.25	0.5	8	1	128	0.03	64	1	1024	64	0.5	16	32
16	3	E.COLI	32	0.25	0.5	8	1	128	0.03	64	1	1024	4	0.25	8	32
17	3	E.COLI	4	0.25	0.5	8	1	128	0.03	4	32	1024	2	0.25	32	32
18	3	E.COLI	4	0.25	0.5	8	2	128	0.03	4	4	1024	64	0.5	64	32
19	3	E.COLI	16	0.25	0.5	8	2	128	0.03	64	2	1024	64	0.5	64	32
20	3	E.COLI	4	0.25	0.5	0.5	1	8	0.03	64	32	1024	2	0.25	8	0.25
21	3	E.COLI	4	0.25	0.5	8	2	128	0.03	64	1	1024	64	0.25	64	32
22	3	E.COLI	16	0.25	1	8	1	128	0.03	64	32	1024	64	0.25	64	32
23	3	E.COLI	32	0.25	0.5	8	1	128	0.03	64	32	1024	64	0.25	128	32
24	3	E.COLI	16	0.25	0.5	8	1	128	0.03	64	0.5	8	64	0.25	8	32
25	3	E.COLI	8	0.25	0.5	8	2	128	0.03	64	1	1024	64	0.5	32	32
1	4	E. COLI	64	0.25	0.5	8	1	128	0.03	64	32	1024	64	0.25	64	32
2	4	E. COLI	32	0.25	0.5	8	1	8	0.03	64	0.5	1024	64	0.25	8	32
3	4	E. COLI	8	0.25	0.5	8	1	128	0.03	64	1	1024	32	0.25	8	32
4	4	E. COLI	4	0.25	0.5	8	1	128	0.03	64	1	1024	64	0.25	64	32
5	4	E. COLI	32	0.25	0.5	8	1	128	0.03	64	0.5	1024	64	0.25	8	32
6	4	E. COLI	64	0.25	4	2	1	16	0.03	64	1	1024	2	0.25	8	32
7	4	E. COLI	16	1	0.5	8	1	128	0.03	64	32	1024	64	0.25	128	32
8	4	E. COLI	4	0.25	0.5	0.5	2	8	0.03	64	1	1024	64	0.25	8	32
9	4	E. COLI	32	0.5	2	8	1	128	0.03	64	32	1024	64	0.25	128	32
10	4	E. COLI	8	0.25	0.5	0.5	1	16	0.03	64	0.5	8	4	0.25	8	32
11	4	E. COLI	8	0.5	4	0.5	16	64	0.06	64	1	1024	64	0.25	64	32
12	4	E. COLI	4	0.25	0.5	8	1	128	0.03	64	2	1024	64	0.5	32	32
13	4	E. COLI	4	0.25	0.5	0.064	1	8	0.03	64	0.5	1024	64	0.25	8	32
14	4	E. COLI	32	0.25	0.5	8	1	128	0.03	64	32	1024	64	0.25	128	32
15	4	E. COLI	8	0.25	2	8	4	128	0.03	64	4	1024	64	0.25	128	32
16	4	E. COLI	8	0.25	0.5	8	1	128	0.03	64	0.5	1024	64	0.5	8	32
17	4	E. COLI	8	0.25	0.5	8	1	128	0.03	64	1	8	64	0.5	8	0.5
18	4	E. COLI	8	4	8	4	1	128	0.03	64	32	8	64	0.25	8	0.25
19	4	E. COLI	32	0.25	0.5	8	1	128	0.03	64	32	1024	64	0.25	128	32
20	4	E. COLI	8	0.25	0.5	8	1	128	0.03	64	1	8	64	0.5	8	0.5
21	4	E. COLI	8	0.25	0.5	8	1	128	0.03	8	1	1024	64	0.5	32	32
22	4	E. COLI	32	0.25	0.5	8	1	128	0.03	64	32	1024	64	0.25	128	32
23	4	E. COLI	8	0.25	0.5	8	1	128	0.03	64	16	1024	64	0.25	32	32
24	4	E. COLI	32	0.25	0.5	8	1	128	0.03	64	32	1024	64	0.25	128	32
25	4	E. COLI	4	4	8	8	16	128	0.12	32	0.5	1024	32	0.25	8	0.5
1	5	E.COLI	64	4	8	8	2	128	0.03	64	32	1024	2	0.25	8	32
2	5	E.COLI	4	0.25	0.5	0.5	1	8	0.03	64	0.5	1024	64	0.5	8	32
3	5	E.COLI	4	4	4	0.25	1	4	0.03	64	32	1024	64	0.25	8	32
4	5	E.COLI	4	4	4	0.5	1	4	0.03	64	32	1024	64	0.25	8	32
5	5	E.COLI	4	0.25	0.5	0.25	1	8	0.03	64	2	8	64	0.25	8	0.5
6	5	E.COLI	64	0.25	0.5	8	2	128	0.03	64	32	1024	64	0.25	8	32
7	5	E.COLI	16	0.25	0.5	0.064	1	8	0.03	64	1	1024	32	0.5	8	32
8	5	E.COLI	64	4	8	8	1	128	0.03	64	32	1024	8	0.25	8	32
9	5	E.COLI	8	0.25	0.5	0.5	1	8	0.03	64	1	1024	64	0.5	8	32
10	5	E.COLI	4	4	2	0.5	1	4	0.03	64	32	1024	64	0.5	8	32
11	5	E.COLI	4	4	8	0.25	1	8	0.03	64	32	1024	64	0.25	8	32
12	5	E.COLI	8	4	4	2	1	128	0.06	64	32	512	32	0.25	8	32
13	5	E.COLI	4	0.25	0.5	8	1	128	0.03	64	8	1024	64	0.25	16	32
14	5	E.COLI	64	0.25	0.5	8	1	128	0.03	64	32	1024	64	0.25	8	32
15	5	E.COLI	8	0.25	0.5	0.25	1	8	0.06	64	1	8	64	0.5	8	0.5
16	5	E.COLI	8	0.25	0.5	0.5	2	16	0.03	64	0.5	8	4	0.5	8	0.25
17	5	E.COLI	8	0.25	0.5	8	2	128	0.03	64	32	1024	64	0.5	8	32
18	5	E.COLI	16	4	8	8	1	128	0.03	64	32	1024	64	0.5	8	32
19	5	E.COLI	2	0.25	0.5	0.015	2	4	0.03	1	1	8	2	0.25	8	0.5
20	5	E.COLI	4	4	8	0.5	1	8	0.03	64	32	1024	64	0.25	8	32
21	5	E.COLI	4	0.25	0.5	8	1	128	0.03	64	8	1024	64	0.25	16	32
22	5	E.COLI	16	4	8	1	1	8	0.03	64	32	1024	64	0.5	8	32
23	5	E.COLI	64	0.25	0.5	0.25	2	4	0.03	2	2	1024	64	0.5	8	32
24	5	E.COLI	16	4	1	0.25	1	8	0.03	64	32	1024	64	0.5	8	32
25	5	E.COLI	64	4	8	0.25	2	8	0.03	64	32	1024	64	0.5	8	32
1	6	E.COLI	2	0.25	0.5	0.12	1	4	0.03	64	0.5	512	64	0.25	8	32
2	6	E.COLI	16	4	4	8	1	128	0.03	64	32	1024	64	0.25	128	32
3	6	E.COLI	8	0.25	0.5	1	8	32	0.03	64	1	1024	64	0.25	8	32
4	6	E.COLI	8	0.25	0.5	1	1	16	0.03	64	0.5	1024	64	0.25	8	0.5
5	6	E.COLI	64	0.25	0.5	8	2	128	0.03	64	32	1024	64	0.25	8	32
6	6	E.COLI	32	4	4	8	1	128	0.03	64	32	1024	64	0.25	128	32
7	6	E.COLI	8	4	8	0.25	16	16	0.06	64	1	1024	64	0.25	8	32
8	6	E.COLI	16	2	8	0.12	16	32	0.06	2	1	1024	64	0.25	8	32
9	6	E.COLI	4	0.25	0.5	8	1	128	0.03	64	8	1024	2	0.25	8	32
10	6	E.COLI	4	0.25	0.5	8	1	128	0.03	64	8	1024	2	0.25	8	32
11	6	E.COLI	4	0.25	0.5	8	1	128	0.03	64	32	1024	2	0.25	8	32
12	6	E.COLI	4	0.25	0.5	0.5	2	8	0.03	64	1	1024	64	0.25	8	0.25
13	6	E.COLI	4	0.25	0.5	8	1	128	0.03	64	1	1024	64	0.25	64	32
14	6	E.COLI	4	1	0.5	0.25	2	128	0.03	64	1	8	64	0.5	8	0.25
15	6	E.COLI	8	4	2	0.5	1	16	0.03	64	1	1024	2	0.25	8	32
16	6	E.COLI	4	0.25	0.5	0.25	1	4	0.03	2	0.5	8	64	0.25	8	0.25
17	6	E.COLI	4	0.25	0.5	8	1	128	0.03	64	1	1024	2	0.25	128	32
18	6	E.COLI	64	0.25	0.5	8	1	128	0.03	64	32	1024	64	0.25	8	32
19	6	E.COLI	4	1	8	4	1	128	0.03	32	8	1024	2	0.25	8	32
20	6	E.COLI	4	0.25	0.5	0.015	1	4	0.03	4	0.5	16	2	0.25	8	0.25
21	6	E.COLI	8	4	2	0.25	1	8	0.03	64	1	1024	64	0.25	8	32
22	6	E.COLI	4	0.25	0.5	0.25	1	8	0.03	4	1	1024	64	0.25	8	32
23	6	E.COLI	4	0.25	0.5	0.5	1	16	0.03	32	0.5	1024	64	0.25	8	32
24	6	E.COLI	8	4	4	8	1	128	0.06	64	4	1024	4	0.25	8	32
25	6	E.COLI	32	2	8	8	16	128	0.06	64	8	1024	64	0.25	8	32
1	7	E. COLI	4	0.25	0.5	0.25	1	128	0.06	4	1	8	2	0.25	8	0.5
2	7	E. COLI	8	0.25	0.5	0.25	1	8	0.03	64	32	1024	64	0.25	64	32
3	7	E. COLI	16	4	8	0.5	1	16	0.03	64	32	1024	64	0.5	8	0.5
4	7	E. COLI	16	4	8	1	1	16	0.03	64	32	1024	64	0.5	8	0.5
5	7	E. COLI	8	2	8	8	1	32	0.06	64	1	1024	4	0.25	32	32
6	7	E. COLI	8	4	0.5	0.03	1	4	0.03	64	1	8	64	0.25	8	32
7	7	E. COLI	8	0.25	1	0.015	1	4	0.06	64	1	8	64	0.25	8	8
8	7	E. COLI	64	4	4	0.5	1	8	0.06	64	1	1024	64	0.25	128	32
9	7	E. COLI	64	4	8	4	4	128	2	64	0.5	1024	64	0.5	128	32
10	7	E. COLI	4	0.25	0.5	1	1	16	0.03	64	1	1024	64	0.25	8	0.5
11	7	E. COLI	8	0.25	0.5	0.25	2	8	0.03	64	1	1024	64	0.25	8	0.5
12	7	E. COLI	8	0.25	0.5	0.25	1	4	0.03	64	1	1024	64	0.25	8	0.5
13	7	E. COLI	4	0.25	0.5	0.25	1	4	0.03	64	1	1024	64	0.25	8	0.25
14	7	E. COLI	4	0.25	0.5	0.25	2	4	0.03	64	1	1024	64	0.25	8	0.25
15	7	E. COLI	8	4	1	0.5	1	16	0.03	64	32	1024	64	0.5	8	32
16	7	E. COLI	8	0.25	0.5	1	1	16	0.03	64	4	1024	64	0.25	8	32
17	7	E. COLI	8	4	4	8	1	16	0.03	16	1	8	2	0.25	8	0.25
18	7	E. COLI	8	0.5	0.5	0.015	1	4	0.12	4	0.5	8	2	0.25	8	0.5
19	7	E. COLI	64	4	8	4	1	128	0.03	64	1	16	32	0.25	8	32
20	7	E. COLI	4	0.25	0.5	0.25	1	128	0.03	4	1	8	2	0.25	8	0.5
21	7	E. COLI	8	0.25	0.5	1	1	128	0.03	64	1	1024	64	8	128	32
22	7	E. COLI	16	0.5	0.5	2	1	64	0.03	64	0.5	1024	64	8	128	32
23	7	E. COLI	4	0.25	0.5	0.25	1	128	0.06	16	1	64	64	0.25	8	0.5
24	7	E. COLI	8	0.25	0.5	0.25	1	4	0.03	64	1	1024	64	0.25	16	0.5
25	7	E. COLI	8	0.25	0.5	0.5	1	128	0.03	64	1	1024	64	2	32	32
1	8	E. COLI	4	0.25	0.5	0.25	1	4	0.03	64	0.5	1024	64	0.25	8	32
2	8	E. COLI	2	0.25	0.5	1	1	4	0.03	64	0.5	1024	64	0.25	8	32
3	8	E. COLI	4	0.5	4	0.25	1	4	0.03	64	0.5	1024	64	0.25	8	32
4	8	E. COLI	2	0.25	2	0.25	1	4	0.03	64	1	1024	64	0.25	8	32
5	8	E. COLI	2	0.25	0.5	0.25	1	4	0.03	64	0.5	1024	32	0.25	8	32
6	8	E. COLI	4	4	4	0.25	1	4	0.03	64	0.5	1024	32	0.25	8	32
7	8	E. COLI	4	4	4	0.25	1	4	0.03	64	0.5	1024	32	0.25	8	32
8	8	E. COLI	4	2	2	0.25	1	4	0.03	64	1	1024	32	0.25	8	32
9	8	E. COLI	4	4	8	0.25	1	4	0.03	64	16	1024	2	0.25	8	0.25
10	8	E. COLI	4	0.25	0.5	8	1	128	0.03	64	8	1024	2	0.25	16	32
11	8	E. COLI	4	1	2	0.12	1	4	0.03	64	32	1024	2	0.25	16	32
12	8	E. COLI	4	1	2	0.12	1	8	0.03	64	32	1024	2	0.25	16	32
13	8	E. COLI	4	1	2	0.12	1	8	0.03	64	32	1024	2	0.25	16	32
14	8	E. COLI	4	2	2	0.12	1	4	0.03	64	32	1024	2	0.25	32	32
15	8	E. COLI	8	2	2	0.25	1	4	0.03	64	0.5	1024	16	0.25	8	32
16	8	E. COLI	4	2	2	0.25	1	4	0.03	64	0.5	1024	32	0.25	8	32
17	8	E. COLI	4	2	4	0.25	1	4	0.03	64	0.5	1024	32	0.25	8	32
18	8	E. COLI	4	2	2	0.25	1	4	0.03	64	0.5	1024	32	0.25	8	32
19	8	E. COLI	4	2	4	0.25	2	8	0.25	64	0.5	1024	16	0.25	8	32
20	8	E. COLI	2	2	2	0.25	1	8	0.03	64	0.5	1024	32	0.25	8	32
21	8	E. COLI	2	4	2	0.12	2	4	0.03	64	0.5	1024	32	0.25	8	32
22	8	E. COLI	4	1	2	4	1	128	0.03	64	0.5	1024	32	0.25	8	32
23	8	E. COLI	4	0.25	0.5	4	1	128	0.03	64	0.5	8	32	0.25	8	0.25
24	8	E. COLI	4	0.25	0.5	4	1	128	0.03	64	0.5	8	32	0.25	8	0.25
25	8	E. COLI	4	0.25	0.5	4	1	128	0.03	64	0.5	8	32	0.25	8	0.25
1	9	E. COLI	32	0.25	0.5	0.5	1	8	0.03	64	1	1024	64	0.5	8	32
2	9	E. COLI	16	0.25	0.5	0.5	1	128	0.03	64	32	512	64	0.25	8	32
3	9	E. COLI	64	0.25	0.5	0.5	1	8	0.03	64	1	512	64	0.25	8	32
4	9	E. COLI	32	0.25	0.5	0.5	1	8	0.03	64	1	512	64	0.25	8	32
5	9	E. COLI	32	0.25	0.5	0.5	1	8	0.03	64	1	512	64	0.25	8	32
6	9	E. COLI	32	0.25	0.5	0.5	1	8	0.03	64	1	1024	64	0.25	8	32
7	9	E. COLI	64	0.25	0.5	1	1	8	0.03	64	0.5	1024	64	0.25	8	32
8	9	E. COLI	32	0.25	0.5	0.5	1	16	0.03	64	1	1024	64	0.25	8	32
9	9	E. COLI	32	0.25	0.5	0.5	1	16	0.03	64	1	1024	64	0.25	8	32
10	9	E. COLI	32	0.25	0.5	0.5	1	8	0.03	64	1	1024	64	0.25	8	32
11	9	E. COLI	64	0.25	0.5	0.5	1	8	0.03	64	1	1024	64	0.25	16	32
12	9	E. COLI	64	0.25	0.5	0.5	1	8	0.03	64	1	512	64	0.25	16	32
13	9	E. COLI	32	0.25	0.5	0.5	1	8	0.03	64	1	1024	64	0.25	8	32
14	9	E. COLI	32	0.25	0.5	0.5	1	8	0.03	64	1	1024	64	0.25	8	32
15	9	E. COLI	64	0.25	0.5	0.5	1	8	0.03	64	1	1024	64	0.25	8	32
16	9	E. COLI	32	0.25	0.5	0.5	1	8	0.03	64	1	1024	64	0.25	8	32
17	9	E. COLI	32	0.25	0.5	0.5	1	8	0.03	64	1	1024	64	0.25	8	32
18	9	E. COLI	32	0.25	0.5	0.5	1	8	0.03	64	1	512	64	0.25	8	32
19	9	E. COLI	32	0.25	0.5	1	1	8	0.03	64	1	1024	64	0.25	8	32
20	9	E. COLI	32	0.25	0.5	0.5	1	32	0.03	64	1	1024	64	0.25	8	32
21	9	E. COLI	32	0.25	0.5	0.5	1	8	0.03	64	1	1024	64	0.25	8	32
22	9	E. COLI	16	0.25	0.5	0.5	1	8	0.03	64	1	1024	64	0.25	8	32
23	9	E. COLI	32	0.25	0.5	0.5	1	8	0.03	64	1	1024	64	0.25	8	32
24	9	E. COLI	32	0.25	0.5	0.5	1	8	0.03	64	1	1024	64	0.25	8	32
25	9	E. COLI	64	0.25	0.5	0.5	1	8	0.03	64	2	1024	64	0.25	8	32
1	10	E.COLI	32	4	4	8	1	128	0.03	64	16	1024	64	0.25	8	32
3	10	E.COLI	8	0.25	0.5	1	1	8	0.03	64	0.5	8	2	0.25	8	0.5
5	10	E.COLI	16	4	8	8	1	128	0.03	64	16	1024	64	0.25	8	32
6	10	E.COLI	16	0.25	0.5	8	1	128	0.03	64	2	8	64	0.5	8	0.25
7	10	E.COLI	16	0.25	0.5	0.25	1	8	0.03	64	1	8	2	0.25	8	0.25
8	10	E.COLI	32	4	4	8	2	128	0.03	64	32	1024	64	0.25	8	32
9	10	E.COLI	4	0.25	0.5	0.25	1	128	0.03	64	0.5	1024	64	0.25	64	32
10	10	E.COLI	8	0.25	0.5	8	1	128	0.03	64	32	1024	64	0.25	8	32
11	10	E.COLI	2	0.25	0.5	0.25	1	128	0.03	2	1	8	2	0.25	8	32
12	10	E.COLI	64	0.25	4	8	1	128	0.03	64	32	1024	32	0.25	64	32
13	10	E.COLI	32	0.25	0.5	0.5	1	8	0.03	64	2	1024	64	0.25	8	32
14	10	E.COLI	32	4	4	8	8	128	0.03	64	8	1024	64	0.25	8	32
16	10	E.COLI	8	0.25	0.5	0.25	1	128	0.03	64	0.5	1024	64	0.25	64	32
17	10	E.COLI	32	4	4	8	8	128	0.03	64	32	1024	64	0.25	32	32
18	10	E.COLI	8	0.25	0.5	0.5	1	16	0.03	64	2	1024	64	0.25	8	32
19	10	E.COLI	64	0.25	0.5	0.5	1	16	0.03	64	32	8	64	0.25	8	0.25
20	10	E.COLI	32	0.5	0.5	0.5	1	8	0.03	64	0.5	1024	64	0.25	8	32
21	10	E.COLI	32	4	8	8	1	128	0.03	64	16	1024	64	0.25	8	32
22	10	E.COLI	64	0.25	0.5	0.5	1	8	0.03	64	32	8	64	0.25	8	0.25
23	10	E.COLI	4	0.25	0.5	0.12	1	128	0.03	64	1	1024	64	0.25	64	32
24	10	E.COLI	64	4	8	2	1	64	0.03	64	32	1024	64	0.5	16	32
25	10	E.COLI	2	0.25	0.5	0.25	1	4	0.03	64	0.5	1024	64	0.25	8	32
27	10	E.COLI	8	0.25	0.5	8	1	128	0.03	64	1	8	64	0.25	8	0.25
29	10	E.COLI	4	0.25	0.5	0.25	1	128	0.03	64	0.5	1024	64	0.25	64	32
30	10	E.COLI	32	0.25	0.5	8	1	128	0.03	64	0.5	1024	64	0.25	128	32
1	11	E.COLI	16	0.25	0.5	8	1	128	0.03	64	0.5	1024	64	0.25	128	32
2	11	E.COLI	32	0.25	1	8	1	128	0.03	64	0.5	1024	64	0.25	128	32
3	11	E.COLI	32	0.5	0.5	8	1	128	0.03	64	0.5	1024	64	0.25	128	32
4	11	E.COLI	4	0.5	0.5	0.12	1	8	0.03	2	0.5	8	64	0.25	8	0.25
5	11	E.COLI	4	0.25	0.5	8	1	128	0.06	64	1	1024	2	0.25	8	2
6	11	E.COLI	4	2	1	8	1	128	0.03	64	32	1024	64	0.25	64	32
7	11	E.COLI	4	0.25	0.5	8	1	128	0.03	64	1	1024	2	0.25	8	0.25
8	11	E.COLI	2	0.25	0.5	8	1	128	0.03	64	0.5	1024	64	0.25	8	0.25
9	11	E.COLI	2	0.25	0.5	8	1	128	0.03	64	4	1024	64	0.25	8	0.25
10	11	E.COLI	4	0.25	0.5	8	1	128	0.03	1	32	1024	64	0.25	32	32
11	11	E.COLI	4	1	2	8	4	128	0.03	64	16	1024	64	0.25	16	32
12	11	E.COLI	8	0.25	0.5	8	1	128	0.03	8	1	1024	64	0.25	64	32
13	11	E.COLI	4	0.25	0.5	0.25	1	4	0.03	64	1	1024	64	0.25	64	32
14	11	E.COLI	4	2	8	2	16	128	0.12	64	0.5	16	64	0.25	8	4
15	11	E.COLI	8	0.25	0.5	0.25	1	8	0.03	64	0.5	8	64	0.25	8	0.25
16	11	E.COLI	8	0.25	0.5	0.25	1	8	0.03	64	1	8	64	0.25	8	0.25
17	11	E.COLI	8	0.25	0.5	8	1	128	0.03	64	1	8	64	0.25	8	0.25
18	11	E.COLI	4	0.25	0.5	0.25	1	4	0.03	64	0.5	8	64	0.25	8	32
19	11	E.COLI	32	4	8	8	1	128	0.03	64	32	1024	64	0.25	8	32
20	11	E.COLI	16	0.25	0.5	8	1	128	0.03	64	1	8	2	0.25	128	0.5
21	11	E.COLI	4	0.25	0.5	0.25	1	4	0.03	64	1	8	64	0.25	8	32
22	11	E.COLI	2	0.25	0.5	8	1	128	0.03	64	1	1024	64	0.25	8	0.25
23	11	E.COLI	16	0.25	0.5	8	1	128	0.03	64	0.5	8	2	0.25	128	0.25
24	11	E.COLI	4	0.25	0.5	8	1	128	0.03	64	1	1024	64	0.25	8	0.25
25	11	E.COLI	8	0.25	0.5	0.5	1	8	0.03	64	0.5	8	64	0.25	8	0.5
1	12	E.COLI	8	0.25	0.5	0.5	1	128	0.03	64	1	8	64	0.25	8	0.25
2	12	E.COLI	4	0.25	0.5	0.015	1	4	0.03	64	1	8	2	0.25	8	32
3	12	E.COLI	8	0.25	0.5	0.5	1	16	0.03	64	1	1024	64	0.25	8	0.25
4	12	E.COLI	8	0.25	0.5	8	8	128	0.03	64	0.5	1024	64	0.25	8	0.25
5	12	E.COLI	4	0.25	0.5	0.5	1	8	0.03	64	4	1024	2	0.25	64	32
6	12	E.COLI	8	0.25	0.5	8	1	128	0.03	64	2	1024	64	0.25	32	32
7	12	E.COLI	8	0.25	0.5	8	1	128	0.03	64	1	1024	64	0.25	32	32
8	12	E.COLI	8	0.25	0.5	0.25	1	128	0.03	1	0.5	1024	64	0.25	8	0.25
9	12	E.COLI	8	0.25	0.5	0.25	1	8	0.03	64	0.5	8	2	0.25	8	0.25
10	12	E.COLI	4	0.25	0.5	0.015	1	4	0.03	64	0.5	1024	32	0.25	16	32
11	12	E.COLI	2	0.25	0.5	0.12	1	8	0.03	64	1	1024	2	0.25	64	32
12	12	E.COLI	4	0.25	0.5	0.5	1	8	0.03	64	1	1024	2	0.25	32	32
13	12	E.COLI	4	0.25	0.5	0.25	1	8	0.03	64	4	1024	64	0.25	8	0.5
14	12	E.COLI	8	0.25	0.5	0.5	1	16	0.03	64	0.5	8	64	0.25	8	32
15	12	E.COLI	8	0.25	0.5	0.015	1	4	0.03	1	1	256	32	0.25	8	0.25
16	12	E.COLI	4	0.25	0.5	0.25	1	4	0.03	64	1	8	2	0.25	8	0.25
17	12	E.COLI	8	0.25	0.5	0.25	1	4	0.03	64	1	1024	64	0.25	8	0.25
18	12	E.COLI	4	0.25	0.5	1	1	128	0.03	64	2	8	64	0.25	8	0.25
19	12	E.COLI	8	0.25	0.5	8	1	128	0.03	64	1	4	64	0.25	32	32
20	12	E.COLI	4	0.25	0.5	0.015	1	4	0.03	2	1	4	2	0.25	32	0.25
21	12	E.COLI	4	0.25	0.5	8	1	128	0.03	64	1	128	64	0.25	32	32
22	12	E.COLI	4	0.25	0.5	0.5	1	128	0.03	64	1	128	64	0.25	8	0.25
23	12	E.COLI	4	0.25	0.5	0.25	1	4	0.03	64	32	4	64	0.25	8	32
24	12	E.COLI	8	0.25	0.5	0.5	1	128	0.03	2	1	128	32	0.25	8	32
25	12	E.COLI	8	0.25	0.5	0.015	1	4	0.03	64	1	4	64	0.25	8	0.25
1	13	E. COLI	4	0.25	0.5	0.015	1	4	0.03	64	1	8	64	0.5	8	0.25
2	13	E. COLI	8	0.25	0.5	8	4	128	0.03	64	1	1024	2	0.25	8	32
3	13	E. COLI	4	0.25	0.5	0.25	1	4	0.03	64	1	8	64	0.5	8	2
4	13	E. COLI	8	0.25	0.5	1	1	16	0.03	64	1	1024	64	0.5	8	0.25
5	13	E. COLI	4	0.25	0.5	0.03	1	4	0.03	2	1	1024	64	0.5	8	32
6	13	E. COLI	4	0.25	0.5	0.5	1	8	0.03	64	1	1024	2	0.25	8	32
7	13	E. COLI	16	0.25	0.5	0.5	1	16	0.03	64	1	8	32	0.25	8	0.25
8	13	E. COLI	4	0.25	0.5	0.015	2	4	0.03	64	1	8	64	0.5	8	2
9	13	E. COLI	8	0.25	0.5	0.25	2	8	0.03	64	2	1024	64	0.25	8	32
10	13	E. COLI	8	0.25	0.5	0.5	1	8	0.03	64	1	8	64	0.5	8	0.25
11	13	E. COLI	4	0.25	0.5	0.015	1	4	0.06	64	1	1024	2	0.25	8	32
12	13	E. COLI	4	0.25	0.5	0.25	2	8	0.03	64	0.5	1024	32	0.25	8	32
13	13	E. COLI	8	0.25	0.5	8	1	128	0.03	64	2	1024	64	0.25	8	32
14	13	E. COLI	4	0.25	0.5	0.015	2	8	0.03	2	1	8	2	0.25	8	0.25
15	13	E. COLI	8	0.25	0.5	0.015	1	4	0.03	64	2	8	64	0.5	128	0.5
16	13	E. COLI	4	0.25	0.5	0.015	1	4	0.03	1	0.5	8	2	0.25	8	0.5
17	13	E. COLI	4	0.25	0.5	0.015	1	4	0.03	2	1	8	2	0.25	8	0.25
18	13	E. COLI	64	4	8	8	1	128	0.03	64	32	1024	2	0.25	128	32
19	13	E. COLI	4	0.25	0.5	0.03	2	8	0.03	2	1	1024	64	0.5	8	32
20	13	E. COLI	8	0.25	0.5	0.03	1	8	0.03	4	1	8	64	0.5	8	0.5
21	13	E. COLI	4	0.25	0.5	0.015	2	4	0.03	2	1	8	2	0.25	8	0.5
22	13	E. COLI	8	0.25	0.5	0.25	1	8	0.03	64	1	8	64	0.5	8	0.25
23	13	E. COLI	4	0.25	0.5	0.015	1	4	0.03	2	0.5	8	64	0.25	8	0.25
24	13	E. COLI	4	0.25	0.5	0.03	1	4	0.12	4	1	1024	64	0.5	8	32
25	13	E. COLI	64	0.5	0.5	4	1	128	0.03	64	0.5	1024	64	0.5	32	32
1	14	E.COLI	8	0.25	0.5	8	1	128	0.03	64	1	1024	2	0.25	8	0.25
2	14	E.COLI	2	0.25	0.5	8	1	128	0.03	64	1	1024	32	0.25	8	0.25
3	14	E.COLI	8	0.25	0.5	0.5	1	8	0.03	64	1	8	64	0.25	128	32
4	14	E.COLI	8	0.25	0.5	8	1	128	0.03	4	0.5	1024	64	0.25	8	0.5
5	14	E.COLI	8	0.25	0.5	8	1	128	0.03	64	32	1024	2	0.25	8	32
6	14	E.COLI	64	0.25	0.5	8	1	128	0.03	64	1	1024	64	0.25	8	32
7	14	E.COLI	8	0.25	0.5	8	1	128	0.03	64	1	1024	64	0.5	8	32
8	14	E.COLI	8	0.25	0.5	8	1	128	0.03	64	0.5	1024	64	0.25	128	32
9	14	E.COLI	64	0.25	0.5	8	1	128	0.03	64	1	1024	64	0.5	8	32
10	14	E.COLI	4	0.25	0.5	8	1	128	0.03	64	1	1024	64	0.25	128	32
11	14	E.COLI	4	0.25	0.5	8	1	128	0.03	64	1	1024	64	0.25	8	0.25
12	14	E.COLI	4	0.25	0.5	8	1	128	0.03	64	1	1024	64	0.25	32	32
13	14	E.COLI	16	0.25	0.5	8	1	128	0.03	64	0.5	8	2	0.25	128	0.25
14	14	E.COLI	8	0.25	0.5	8	1	128	0.03	64	1	1024	64	0.25	8	0.25
15	14	E.COLI	16	0.25	0.5	8	4	128	0.03	64	16	1024	64	0.5	32	32
16	14	E.COLI	16	0.25	0.5	2	1	16	0.03	64	32	8	64	0.5	16	0.25
17	14	E.COLI	32	0.25	0.5	8	4	128	0.03	64	32	1024	64	0.25	128	32
18	14	E.COLI	32	4	8	0.5	1	8	0.03	64	32	1024	2	0.25	8	32
19	14	E.COLI	32	4	8	0.25	1	4	0.03	64	32	1024	64	0.25	8	32
20	14	E.COLI	4	4	8	8	1	128	0.03	64	1	1024	64	0.25	8	32
21	14	E.COLI	4	4	8	8	1	128	0.03	64	1	1024	64	0.25	8	32
22	14	E.COLI	8	4	4	1	8	8	0.03	64	16	1024	64	0.25	8	0.25
23	14	E.COLI	32	4	8	1	8	8	0.03	64	32	1024	64	0.25	8	32
24	14	E.COLI	4	0.5	0.5	4	1	128	0.03	4	32	1024	2	0.25	8	16
25	14	E.COLI	64	4	8	8	16	128	16	64	32	1024	64	8	128	32
1	15	E.COLI	64	0.25	0.5	8	2	128	0.03	64	1	1024	64	1	8	32
2	15	E.COLI	8	0.25	0.5	0.5	2	4	0.03	64	1	8	64	0.25	8	1
3	15	E.COLI	8	0.25	0.5	4	1	128	0.03	64	0.5	1024	64	0.5	8	32
4	15	E.COLI	32	0.25	0.5	8	1	128	0.03	32	2	1024	64	0.25	8	32
5	15	E.COLI	64	0.25	0.5	8	1	128	0.03	2	1	1024	64	0.25	128	32
6	15	E.COLI	8	0.25	0.5	8	2	128	0.03	64	1	8	64	0.5	8	0.25
7	15	E.COLI	64	0.25	0.5	0.5	1	16	0.03	1	0.5	8	64	0.5	8	0.25
8	15	E.COLI	4	0.25	0.5	8	1	128	0.03	4	32	8	64	0.25	8	0.25
9	15	E.COLI	4	0.25	0.5	8	1	128	0.03	64	1	1024	64	0.5	8	32
10	15	E.COLI	4	0.25	0.5	0.25	2	4	0.03	64	2	8	64	0.25	128	32
11	15	E.COLI	32	1	4	8	2	128	0.03	64	1	8	64	0.5	8	0.25
12	15	E.COLI	8	1	0.5	8	1	128	0.03	64	1	1024	64	0.25	16	32
13	15	E.COLI	8	0.25	0.5	8	1	128	0.03	64	2	1024	64	0.25	8	32
14	15	E.COLI	64	0.25	0.5	8	1	128	0.03	64	2	8	64	0.5	8	32
15	15	E.COLI	8	0.25	0.5	8	1	128	0.03	64	2	1024	64	1	8	32
16	15	E.COLI	64	0.25	0.5	1	1	16	0.03	64	1	8	64	0.5	1	0.5
17	15	E.COLI	8	0.25	0.5	8	1	128	0.03	64	1	8	64	0.25	8	0.5
18	15	E.COLI	32	0.25	0.5	8	1	128	0.03	64	1	1024	64	0.5	8	32
19	15	E.COLI	8	0.25	0.5	0.5	2	16	0.03	64	1	8	64	0.25	8	32
20	15	E.COLI	64	1	2	8	2	128	0.03	64	32	1024	64	0.25	16	32
21	15	E.COLI	32	0.25	0.5	0.5	2	16	0.03	64	2	8	64	0.25	8	0.5
22	15	E.COLI	8	0.25	0.5	0.25	2	8	0.03	64	1	8	64	0.5	8	0.5
23	15	E.COLI	8	0.25	0.5	8	1	128	0.03	64	1	1024	64	0.5	8	32
24	15	E.COLI	8	0.25	0.5	8	1	128	0.03	64	2	1024	64	0.5	8	32
25	15	E.COLI	4	0.25	0.5	8	2	128	0.03	64	1	1024	64	0.5	8	32
1	16	E.COLI	4	0.25	0.5	8	2	128	0.03	64	2	1024	64	2	16	32
2	16	E.COLI	8	0.25	0.5	2	1	128	0.03	2	1	1024	64	0.5	8	32
3	16	E.COLI	4	0.25	0.5	0.5	1	16	0.03	64	2	1024	2	0.5	64	32
4	16	E.COLI	8	0.25	0.5	8	1	128	0.03	64	1	1024	2	0.25	8	32
5	16	E.COLI	8	0.25	0.5	8	2	128	0.03	64	1	1024	64	4	8	0.25
6	16	E.COLI	4	1	0.5	8	2	128	0.03	2	32	8	8	0.25	8	0.25
7	16	E.COLI	32	0.25	0.5	8	1	128	0.03	64	1	1024	64	0.25	16	32
8	16	E.COLI	4	0.25	0.5	8	1	128	0.03	64	32	1024	64	0.5	64	32
9	16	E.COLI	8	0.25	0.5	8	16	128	0.06	64	1	1024	64	0.5	32	32
10	16	E.COLI	4	0.25	0.5	8	1	128	0.03	64	32	1024	64	0.25	64	32
11	16	E.COLI	8	0.25	0.5	0.5	1	8	0.03	2	1	1024	64	0.5	8	32
12	16	E.COLI	4	0.25	0.5	0.5	1	16	0.03	64	2	1024	2	0.25	64	32
13	16	E.COLI	8	0.25	0.5	8	1	128	0.03	64	32	1024	64	0.25	64	32
14	16	E.COLI	4	0.25	0.5	8	2	128	0.03	64	1	1024	64	0.5	128	32
15	16	E.COLI	32	0.25	0.5	8	1	128	0.03	64	1	1024	64	0.25	8	32
16	16	E.COLI	4	0.25	0.5	8	1	128	0.03	64	1	1024	64	0.5	128	0.25
17	16	E.COLI	4	0.25	0.5	8	1	128	0.03	64	32	1024	64	0.5	64	32
18	16	E.COLI	16	0.25	0.5	0.12	2	128	0.03	64	1	1024	64	1	8	0.25
19	16	E.COLI	4	0.25	0.5	8	1	128	0.03	2	32	8	2	0.25	8	0.25
20	16	E.COLI	4	0.25	0.5	8	1	128	0.06	64	32	1024	64	0.25	64	32
21	16	E.COLI	4	0.25	0.5	8	1	128	0.03	64	32	1024	64	0.25	64	32
22	16	E.COLI	64	0.25	0.5	8	2	128	0.03	64	1	1024	2	0.5	128	32
23	16	E.COLI	32	0.25	0.5	8	1	128	0.03	64	32	1024	64	0.25	16	32
24	16	E.COLI	16	0.25	0.5	8	1	128	0.06	64	32	1024	64	0.5	64	32
25	16	E.COLI	8	0.25	0.5	8	2	128	0.03	64	32	1024	64	0.5	64	32
1	17	E.COLI	4	0.25	0.5	8	1	128	0.03	64	32	1024	64	0.25	8	32
2	17	E.COLI	8	0.25	0.5	8	1	128	0.03	64	2	1024	64	0.5	32	32
3	17	E.COLI	4	0.25	0.5	8	1	128	0.03	64	32	64	16	0.25	8	0.5
4	17	E.COLI	32	4	4	8	1	128	0.03	64	16	1024	64	0.5	8	32
5	17	E.COLI	4	0.25	0.5	0.5	1	8	0.03	64	1	8	64	0.25	8	32
6	17	E.COLI	4	0.25	0.5	8	1	128	0.03	64	32	1024	64	0.25	8	32
7	17	E.COLI	8	0.25	0.5	1	2	128	0.03	64	4	1024	64	0.25	64	32
8	17	E.COLI	8	0.25	0.5	0.5	2	8	0.03	64	2	1024	64	0.25	8	0.25
9	17	E.COLI	4	0.25	0.5	8	1	128	0.03	64	32	1024	64	0.25	8	32
10	17	E.COLI	4	0.25	0.5	8	1	128	0.03	64	32	1024	64	0.25	8	32
11	17	E.COLI	8	0.25	0.5	2	1	128	0.03	64	2	8	64	0.25	8	0.25
12	17	E.COLI	32	0.25	0.5	0.5	1	8	0.03	64	1	1024	2	0.25	8	32
13	17	E.COLI	32	0.25	0.5	2	1	128	0.03	64	32	8	64	0.5	8	32
14	17	E.COLI	64	4	8	4	2	128	0.03	64	32	1024	2	0.25	16	32
15	17	E.COLI	4	0.25	0.5	0.5	1	8	0.03	4	1	8	64	0.25	8	32
16	17	E.COLI	4	0.25	0.5	0.5	1	8	0.03	64	2	1024	64	0.5	8	32
17	17	E.COLI	8	0.25	1	0.5	16	128	0.06	64	4	1024	64	0.5	16	32
18	17	E.COLI	4	0.25	1	8	1	128	0.03	64	32	1024	64	0.25	8	32
19	17	E.COLI	16	0.25	0.5	0.5	1	16	0.03	64	1	1024	2	0.25	8	32
20	17	E.COLI	4	0.25	0.5	8	1	128	0.25	2	32	8	2	0.25	8	0.25
21	17	E.COLI	8	0.25	0.5	0.5	1	8	0.03	64	1	8	64	0.25	16	2
22	17	E.COLI	4	0.25	0.5	0.12	1	4	0.03	64	2	1024	2	0.25	8	32
23	17	E.COLI	4	0.25	0.5	8	1	128	0.03	64	32	1024	64	1	8	32
24	17	E.COLI	8	0.25	0.5	8	1	128	0.03	64	32	1024	64	0.25	64	32
25	17	E.COLI	16	0.25	0.5	0.5	2	128	0.03	64	1	1024	64	0.25	8	0.25
1	18	E.COLI	16	4	8	0.25	1	8	0.03	64	32	8	64	0.25	8	32
2	18	E.COLI	4	4	8	8	1	128	0.03	64	1	1024	64	0.25	8	32
3	18	E.COLI	32	4	8	8	1	128	0.03	64	32	1024	64	0.25	8	32
4	18	E.COLI	16	0.25	0.5	8	4	128	0.03	64	32	1024	64	0.25	128	32
5	18	E.COLI	16	4	8	0.5	1	8	0.06	64	16	1024	64	0.25	16	32
6	18	E.COLI	4	4	8	8	1	128	0.03	64	1	1024	64	0.25	8	32
7	18	E.COLI	32	4	8	8	1	128	0.03	64	32	1024	64	0.25	8	32
8	18	E.COLI	32	4	8	8	1	128	0.03	64	16	1024	64	0.5	8	32
9	18	E.COLI	32	4	8	0.12	1	4	0.03	64	32	1024	64	0.25	8	32
10	18	E.COLI	4	0.25	0.5	0.015	1	4	0.03	4	1	8	2	0.25	8	0.5
11	18	E.COLI	2	0.25	0.5	0.25	1	8	0.03	64	1	8	64	0.25	8	0.25
12	18	E.COLI	4	0.25	0.5	0.5	1	8	0.03	64	32	8	64	0.25	8	32
13	18	E.COLI	8	0.25	0.5	0.03	1	4	0.03	4	1	8	2	0.25	8	0.25
14	18	E.COLI	4	0.25	0.5	0.25	1	8	0.03	64	32	8	64	0.25	8	32
15	18	E.COLI	64	4	4	0.5	1	8	0.03	64	32	1024	2	0.25	8	32
16	18	E.COLI	32	4	8	1	1	128	0.03	64	32	8	64	0.25	8	32
17	18	E.COLI	4	4	8	8	1	128	0.03	64	1	1024	64	0.25	8	32
18	18	E.COLI	2	0.25	0.5	0.25	1	8	0.03	64	1	8	64	0.25	8	0.25
19	18	E.COLI	4	0.25	0.5	0.015	1	4	0.03	4	1	8	2	0.25	8	0.25
20	18	E.COLI	8	4	8	8	1	128	0.03	64	1	1024	64	0.25	8	32
21	18	E.COLI	32	4	8	8	1	128	0.03	64	32	1024	64	0.25	8	32
22	18	E.COLI	2	2	8	8	1	128	0.06	32	1	1024	16	0.25	8	32
23	18	E.COLI	4	4	8	8	1	128	0.03	64	1	1024	64	0.25	8	32
24	18	E.COLI	4	0.25	0.5	0.5	1	4	0.03	64	32	8	64	0.25	8	32
25	18	E.COLI	32	4	8	8	1	128	0.03	64	32	1024	64	0.25	8	32
1	19	E.COLI	4	0.25	0.5	8	2	128	0.03	4	0.5	1024	64	0.25	8	32
2	19	E.COLI	2	0.25	0.5	0.5	1	4	0.03	64	2	1024	64	0.25	8	32
3	19	E.COLI	4	0.25	0.5	0.5	1	4	0.03	64	1	1024	64	0.25	8	32
4	19	E.COLI	2	0.25	0.5	4	1	128	0.03	64	1	1024	64	0.25	8	32
5	19	E.COLI	2	0.25	0.5	0.25	1	4	0.03	4	2	1024	64	0.25	8	32
6	19	E.COLI	8	0.25	0.5	0.5	1	8	0.03	64	0.5	1024	64	0.5	8	32
7	19	E.COLI	4	0.25	0.5	8	1	128	0.03	4	1	1024	64	0.5	32	32
8	19	E.COLI	4	0.25	0.5	0.5	1	4	0.03	64	1	1024	64	0.5	8	32
9	19	E.COLI	2	0.25	0.5	0.25	2	4	0.03	64	1	1024	64	0.25	8	32
10	19	E.COLI	8	4	8	8	1	128	0.03	64	1	1024	32	0.5	128	32
11	19	E.COLI	8	0.25	0.5	0.064	1	16	0.03	64	1	8	64	0.25	8	1
12	19	E.COLI	8	0.25	0.5	8	1	128	0.03	4	0.5	1024	64	0.25	8	0.25
13	19	E.COLI	4	4	8	8	1	128	0.03	64	2	1024	32	0.5	128	32
14	19	E.COLI	2	0.25	0.5	8	1	128	0.03	64	1	1024	32	0.25	8	0.5
15	19	E.COLI	8	4	8	8	1	128	0.03	64	0.5	1024	32	0.25	128	32
16	19	E.COLI	2	4	8	8	1	128	0.03	64	1	1024	32	0.25	128	32
17	19	E.COLI	8	4	8	8	1	128	0.03	64	1	512	64	0.25	64	32
18	19	E.COLI	4	0.25	0.5	8	1	128	0.03	4	0.5	1024	64	0.5	8	0.25
19	19	E.COLI	4	0.25	0.5	8	1	128	0.03	64	1	1024	64	0.5	128	32
20	19	E.COLI	4	0.25	0.5	4	1	128	0.03	64	1	1024	64	0.5	8	32
21	19	E.COLI	8	0.25	0.5	2	1	128	0.03	64	2	1024	32	0.25	8	0.25
22	19	E.COLI	4	2	8	8	1	128	0.03	64	1	1024	64	0.5	8	32
23	19	E.COLI	2	0.25	0.5	8	1	32	0.03	64	1	1024	64	0.25	32	32
24	19	E.COLI	2	0.25	0.5	4	1	128	0.03	64	1	1024	64	0.25	8	32
25	19	E.COLI	4	0.25	0.5	8	1	128	0.03	32	32	1024	64	0.5	8	0.25
